# Supplementary material for: Genome-Wide Tissue-Specific Genes Identification for Novel Tissue-Specific Promoters Discovery in Soybean
Source: Genes (Basel). 2023 May 25;14(6):1150. doi: 10.3390/genes14061150 (PMC10298445; doi:10.3390/genes14061150)
Supplement: Supplementary file 1 [file genes-14-01150-s001.zip]

Archive with 6 entries (6 files):
- Table S1. Primers used for qRT-PCR analysis.pdf
- __MACOSX/._Table S1. Primers used for qRT-PCR analysis.pdf
- Table S2. The expression levels of 288 different tissue-specific genes.xlsx
- __MACOSX/._Table S2. The expression levels of 288 different tissue-specific genes.xlsx
- Table S3. The gene ontology (GO) Enrichment analysis of 288 different tissue-specific genes.xlsx
- __MACOSX/._Table S3. The gene ontology (GO) Enrichment analysis of 288 different tissue-specific genes.xlsx
