# Supplementary material for: Genome-Wide Tissue-Specific Genes Identification for Novel Tissue-Specific Promoters Discovery in Soybean
Source: Genes (Basel). 2023 May 25;14(6):1150. doi: 10.3390/genes14061150 (PMC10298445; doi:10.3390/genes14061150)
Supplement: Supplementary file 1 [file genes-14-01150-s001.zip › Table S2. The expression levels of 288 different tissue-specific genes.xlsx]

## Sheet: Sheet1
Supplementary file S2. The expression levels of 288 different tissue-specific genes
Categories	Gene ID	Leaves	Shoot Apical Meristem	Stem	Flower	Pod	Seed	Root	Nodules	Root Hairs
leaves-specific gene	Glyma.16G089000	975.82	7.52	2.62	2.05	2.85	0.56	0.05	0.17	0.16
leaves-specific gene	Glyma.01G036900	411.65	0.7	0.41	2.67	0.36	0.17	3.82	1.59	2.6
leaves-specific gene	Glyma.02G028100	324.58	5	0.82	2.72	1.02	0	1.01	3.02	0.74
leaves-specific gene	Glyma.02G028600	238.92	0.05	0	0.05	1.49	0	0	0	0
leaves-specific gene	Glyma.16G069700	220.11	0	0.16	1.72	0	0	7.47	7.44	4.37
leaves-specific gene	Glyma.10G261000	215.75	1.48	1.58	1.79	4.46	0.06	0	0.13	0.11
leaves-specific gene	Glyma.06G143700	169.02	1.18	1.52	1.37	8.39	0.06	0.04	0.27	0.06
leaves-specific gene	Glyma.16G070100	155.05	0.01	0.1	1.27	0	0	5.4	5.04	3.19
leaves-specific gene	Glyma.15G062700	153.29	0	0.03	0.6	0.02	0	0	4.34	0.79
leaves-specific gene	Glyma.09G040500	152.66	0.52	0.26	9.5	0.36	0.09	5.67	0.48	2.65
leaves-specific gene	Glyma.18G211000	149.75	0	1.19	9.2	1.65	0	2.57	6.74	3.94
leaves-specific gene	Glyma.07G163300	137.56	0.65	0.39	3.3	0.47	0.27	0	0	0.08
leaves-specific gene	Glyma.04G221700	134.72	0.61	0.36	0.57	1.16	0.29	0	0.09	0.04
leaves-specific gene	Glyma.02G215700	130.71	0	0	0.12	0.11	0	0	0	0
leaves-specific gene	Glyma.02G059500	119.36	0.77	0.05	0.11	0.19	1.81	1.93	1.02	0.23
leaves-specific gene	Glyma.04G242000	117.3	7.98	1.26	2.56	3.85	0	0.04	0.02	0.02
leaves-specific gene	Glyma.20G130300	109.68	0.12	0.07	0.1	0.02	0	0	0	0.01
leaves-specific gene	Glyma.10G168100	108.89	0.06	0.39	0.03	0.18	0.02	0.1	0.57	1.63
leaves-specific gene	Glyma.06G270500	107.9	0.71	0.26	0.76	0	0	0.58	0.05	0.71
leaves-specific gene	Glyma.05G068000	104.49	1.05	3.83	2.98	0.59	0.1	0.84	1.76	1.62
leaves-specific gene	Glyma.15G057600	104.26	3.62	1.27	1.75	0.09	3.02	0.06	1.13	0.71
stem-specific gene	Glyma.01G077000	1.57	0.48	182.32	4.74	1.64	0	2.11	5.35	2.61
stem-specific gene	Glyma.01G221900	0.93	1.79	156.54	0.07	1.39	3.15	0.72	7.41	5.32
stem-specific gene	Glyma.06G037700	0.48	6.72	117.48	0.52	0.72	0.54	0.3	3.32	0.71
flower-specific gene	Glyma.09G275500	0	0.17	2.67	1031.26	0	0	0.06	0	0
flower-specific gene	Glyma.19G015200	0.05	0.22	4.44	743.35	5.1	0.15	0.03	0.56	0.15
flower-specific gene	Glyma.06G303300	0	0	1.82	734.42	0.44	0.23	0.57	6.85	0
flower-specific gene	Glyma.03G238800	0.89	0	1.92	732.26	0.02	0.01	0.47	0.04	0.03
flower-specific gene	Glyma.10G246600	0	0.24	1.61	717.69	0.03	0	0	0	0
flower-specific gene	Glyma.04G131100	0.09	0.04	1.91	698.54	0	0	0.2	0.02	0
flower-specific gene	Glyma.11G144900	0	0	2.45	670.26	0	0	9.01	0	0
flower-specific gene	Glyma.19G220600	0	0	1.42	599.16	0.02	0.01	0	0	0
flower-specific gene	Glyma.19G061600	0.07	0	1.55	593.32	0	0	0	0	0.02
flower-specific gene	Glyma.20G053700	0.01	0	1.53	591.35	0.84	3.35	0	0	0
flower-specific gene	Glyma.20G146700	0	0	1.34	581.52	0.06	0	0	0	0
flower-specific gene	Glyma.10G223100	0	0	1.7	580.6	0	0	0	0.07	0
flower-specific gene	Glyma.07G225300	0.03	0.2	1.06	505.03	0.01	0	0.2	0	0
flower-specific gene	Glyma.11G180800	1.17	0	1.5	476.64	1.45	6.55	0.13	0.41	0
flower-specific gene	Glyma.13G270700	0	0	1.27	469.44	0	0	0	0	0
flower-specific gene	Glyma.13G064700	0	0	0.84	447.78	0.01	0	0	0	0
flower-specific gene	Glyma.20G103900	0.09	0.02	0.81	394.7	0.03	0	0	0	0.07
flower-specific gene	Glyma.02G008300	0	0	0.97	372.32	0.02	0	0	0	0
flower-specific gene	Glyma.12G206100	0	0.05	0.45	339.31	0.08	0	0.19	0.05	0
flower-specific gene	Glyma.04G199600	0	0	0.69	314.16	0.05	0	0	0	0
flower-specific gene	Glyma.09G021800	0	0	0.87	306.1	0.03	0	0	0	0
flower-specific gene	Glyma.13G115500	1.12	3.17	1.97	306.02	3.32	3.07	7.28	8.35	8.21
flower-specific gene	Glyma.12G149100	1.57	2.69	2.68	283.29	1.45	0.22	5.38	0.63	1.26
flower-specific gene	Glyma.03G186300	1.02	3.37	5.42	281.16	4.52	1.07	7.05	8.66	3.43
flower-specific gene	Glyma.03G223400	0	0	0.62	270.53	0.01	0	0	0	0
flower-specific gene	Glyma.02G011500	0.13	0.2	0.45	257.82	0.07	0.03	0	0.03	0.08
flower-specific gene	Glyma.12G059200	0.21	0.21	2.33	254.21	0.38	0	5.62	2.79	0.1
flower-specific gene	Glyma.02G180200	4.57	0	0.71	253.24	0	0	0.94	0	0.08
flower-specific gene	Glyma.19G142900	0	0	0.2	246.69	0	0	0	0	0
flower-specific gene	Glyma.15G128200	0.04	0.07	0.69	242.93	0.01	0.04	0.7	0.4	0.52
flower-specific gene	Glyma.06G248900	9.92	1.38	2.87	241.83	4.16	1	3.62	1.59	2.25
flower-specific gene	Glyma.04G027200	0.65	0.06	0.43	226.82	1.84	1.74	0.75	0.04	0.24
flower-specific gene	Glyma.08G296900	0	0	0.48	216.68	0.01	0	0	0	0
flower-specific gene	Glyma.15G128100	0.15	0	2.93	212.34	0.52	0	0	0.08	0
flower-specific gene	Glyma.19G020200	0	0	0.43	208.32	0.01	0	0	0	0
flower-specific gene	Glyma.07G024300	0	0	0.37	205.6	0.01	0	0.01	0	0
flower-specific gene	Glyma.03G215700	0	0	0.52	203.87	0	0	0	0	0
flower-specific gene	Glyma.13G062000	0.7	0.11	0.76	202.83	2.21	1.1	0.22	0.03	0.02
flower-specific gene	Glyma.02G020600	0.05	0.11	0.75	202.39	0.29	0.32	0.14	0.23	0.15
flower-specific gene	Glyma.01G111400	0	0	0.38	199.59	0.01	0	0	0.13	0.01
flower-specific gene	Glyma.20G191800	0	0.02	0.31	198.81	0	0	0	0	0
flower-specific gene	Glyma.17G151200	1.53	0	1.1	195.69	0	1.36	4.97	0.26	0.32
flower-specific gene	Glyma.13G242300	0.11	0	0.5	195.03	0.23	0	1.69	0.16	0.02
flower-specific gene	Glyma.04G003900	0	0	0.51	194.22	0.04	0.01	0.03	0	0.01
flower-specific gene	Glyma.16G196300	0.39	0.02	1.29	190.59	1.26	8.6	2.5	0.38	1.14
flower-specific gene	Glyma.19G212200	0	0	0.39	190.09	0.06	0	0	0	0
flower-specific gene	Glyma.13G178300	0	0	0.47	189.83	0.03	0.04	0	0	0
flower-specific gene	Glyma.10G246700	0	0	0.22	189.46	0.03	0	0	0	0
flower-specific gene	Glyma.15G183700	0	0	0.42	183.28	0	0	0	0	0
flower-specific gene	Glyma.07G024500	0	0	0.41	182.67	0.01	0	0.01	0	0
flower-specific gene	Glyma.12G136400	0	0	0.54	182.49	1.2	0.55	0.41	0.64	0.13
flower-specific gene	Glyma.01G236200	2.01	0.03	0.37	182.41	0.15	0.18	0.83	0.03	0.03
flower-specific gene	Glyma.10G180500	0.61	0.18	0.5	179.91	0.1	0.09	7.68	0.8	0.81
flower-specific gene	Glyma.07G026600	0	0	0.37	176.74	0	0	0.02	0	0
flower-specific gene	Glyma.06G075700	0	0	0.32	175.99	0	0	0	0	0
flower-specific gene	Glyma.07G024600	0	0	0.38	175.07	0	0	0	0	0
flower-specific gene	Glyma.19G070900	0	0	0.44	174.79	0	0	0	0	0
flower-specific gene	Glyma.04G240700	0.15	1.41	3.18	174.27	2.54	5.33	5.67	0.84	0.78
flower-specific gene	Glyma.13G041100	0.06	0.12	1.51	173.91	0.1	0	0	0.06	0.16
flower-specific gene	Glyma.16G083700	0.01	0	0.44	171.24	0	0	0	0	0
flower-specific gene	Glyma.17G028600	0	0	0.42	169.72	0	0.01	0	0	0
flower-specific gene	Glyma.07G024200	0	0	0.34	167.31	0.03	0	0	0	0
flower-specific gene	Glyma.14G180800	0	0	0.41	164.58	0.01	0	0	0	0.01
flower-specific gene	Glyma.08G012700	0	0	0.77	163.33	0.02	0.01	0	3.45	0.01
flower-specific gene	Glyma.U008200	0.45	0.04	1.71	161.75	0.15	0	6.91	0.64	0.42
flower-specific gene	Glyma.07G245300	0	0	0.42	159.8	0	0	0	0.01	0
flower-specific gene	Glyma.11G247200	0	0	0.35	157.52	0.21	0	0	0	0
flower-specific gene	Glyma.10G285100	0.03	0.02	0.72	157.43	0.01	0.01	0.09	0.19	0.07
flower-specific gene	Glyma.07G245100	0.01	0.03	0.34	156.79	0.02	0	0	0.04	0
flower-specific gene	Glyma.07G186300	0	0	0.26	155.27	0	0	0	0	0
flower-specific gene	Glyma.05G205800	0	0.03	0.25	155.21	0	0	0	0.29	0
flower-specific gene	Glyma.12G132500	4.11	0.18	0.64	153.01	9.2	4.44	0.02	0.11	0.04
flower-specific gene	Glyma.04G039900	0.03	0.13	0.21	152.34	0	0	6.69	0	0.09
flower-specific gene	Glyma.02G302400	1.03	2.12	9.23	152.14	6.21	0.04	2.89	2.09	1.82
flower-specific gene	Glyma.19G231500	0	0	0.39	151.17	0.02	0.02	0.02	0.01	0.02
flower-specific gene	Glyma.02G213300	0	0	0	150.49	0	0	0	0	0
flower-specific gene	Glyma.04G231400	6.79	4.88	6.43	149.83	7.19	0.53	7.56	2.65	3.17
flower-specific gene	Glyma.14G133200	0	0	0.33	146.48	0	0	0	0	0
flower-specific gene	Glyma.19G025600	0.35	0.36	0.74	144.12	0.24	0.09	1.51	0.35	0.32
flower-specific gene	Glyma.03G226800	0.22	0.01	0.56	143.64	0.28	1.95	8.89	0.99	0.7
flower-specific gene	Glyma.17G044700	0.02	0	0.31	140.83	0.04	1.01	0.62	0.15	0.25
flower-specific gene	Glyma.03G220400	0.16	0.33	0.33	140.74	0.13	0.09	0.19	0.1	0.11
flower-specific gene	Glyma.01G042700	0	0	0.23	139.92	0.01	0	0.02	0	0
flower-specific gene	Glyma.04G157500	0	0	0.38	136.44	0	0	0	0	0
flower-specific gene	Glyma.08G054500	0	0	0.3	136.17	0	0	0.38	0	0.06
flower-specific gene	Glyma.13G034100	0.46	0	0.26	136.12	0	0	0.08	0	0
flower-specific gene	Glyma.16G157000	0	0	0.27	136.1	0.01	0	0	0	0
flower-specific gene	Glyma.19G214300	0.34	1.39	4.51	134.63	1.21	0.33	9.14	1.17	0.78
flower-specific gene	Glyma.05G172500	0	0.05	0.38	128.87	0.03	0	0	0.09	0.26
flower-specific gene	Glyma.19G181600	3.76	3.46	0	124.34	0	0	4.57	0	0
flower-specific gene	Glyma.16G073000	0.21	0	0.25	122.93	0	0.02	0	0	0
flower-specific gene	Glyma.01G121800	0	1.23	0.73	122.72	0	0	0.77	0.37	0.29
flower-specific gene	Glyma.08G255900	0	0	0.23	122.66	0.01	0	0.02	0	0.01
flower-specific gene	Glyma.03G013900	0	0	0.28	118.51	0	0.02	0	0.05	0
flower-specific gene	Glyma.15G050000	0	0	0.32	117.2	0	0	0	0	0
flower-specific gene	Glyma.07G164300	0	0	0.28	116.71	0	0	0	0	0
flower-specific gene	Glyma.08G036000	0	0	0.31	116.65	0	0.01	0	0	0
flower-specific gene	Glyma.03G233000	3.6	3.05	3.12	115.33	5.59	3.59	5.61	2.66	3.02
flower-specific gene	Glyma.16G127700	1.4	0.57	0.57	114.69	0.04	0.11	6.12	0.21	0.85
flower-specific gene	Glyma.03G234100	0	0	0.28	113.39	0.01	0	0	0	0.01
flower-specific gene	Glyma.13G268900	0	0	0.75	112.97	0	0	0	0	0
flower-specific gene	Glyma.15G227700	0.03	0.69	9.36	112.56	9.28	1.34	0.47	2.19	1.2
flower-specific gene	Glyma.14G155100	0.08	1.42	0.5	112.53	0.02	0.02	0.04	0.02	0
flower-specific gene	Glyma.06G027200	0.02	0.36	0.27	110.67	0.21	0.01	0.4	0.02	0.04
flower-specific gene	Glyma.06G257800	0	0	0	109.06	0	0	0	0	0
flower-specific gene	Glyma.18G009400	0	0	0.28	108.74	0.03	0	0	0	0
flower-specific gene	Glyma.04G143200	0	0	0.17	108.37	0	0	0	0	0
flower-specific gene	Glyma.12G199900	0.06	0	0.35	107.34	0.11	0.02	7.27	0.7	1.18
flower-specific gene	Glyma.08G200700	0.52	4.47	1.09	106.9	0.67	1.88	9.14	0.69	1.5
flower-specific gene	Glyma.17G023900	1.82	0.81	0.43	104.99	0.64	0	0	0.4	0.06
flower-specific gene	Glyma.14G161000	0	0.09	0.14	104.18	0.08	0.12	0	0	0
flower-specific gene	Glyma.10G036800	0.05	0.04	0.94	103.22	0.5	0.06	0.04	4.96	2.52
flower-specific gene	Glyma.05G128300	0.14	0	0.26	102.13	0.96	0	0	0	0.08
flower-specific gene	Glyma.04G190700	1.14	0.36	7.66	101.63	3.96	4.05	5.31	1.47	1.19
flower-specific gene	Glyma.16G156900	0	0	0.25	101.59	0.01	0	0	0	0
flower-specific gene	Glyma.13G092500	8.29	1.22	0.98	100.71	1.61	1.52	4.62	3.48	3.24
flower-specific gene	Glyma.15G075300	0.21	0.03	0.26	100.71	0.11	0	0	0	0
pod-specific gene	Glyma.02G120600	0	0.66	0	8.98	506.35	0.02	0	0	0
pod-specific gene	Glyma.09G084200	0	0	0.17	2.9	439.07	7.9	0	2.24	0.63
pod-specific gene	Glyma.11G137500	0.16	0.07	0.31	2.36	219.15	0.01	0.05	0.39	0.18
pod-specific gene	Glyma.15G139800	0.54	3.51	0.82	1.37	151.2	1.51	0.12	0.44	0.18
pod-specific gene	Glyma.20G134200	0	0	0	0.86	118.14	7.29	0.89	3.76	2.09
pod-specific gene	Glyma.18G239500	1.51	0.38	1	0.99	108.15	9.7	0.58	1.08	0.46
seed-specific gene	Glyma.04G077600	0	0	0.04	0	6.83	18217.1	0.52	0.09	0.27
seed-specific gene	Glyma.16G208900	0	0	0	0	0.06	12714.9	0.15	0	0.99
seed-specific gene	Glyma.13G288100	0	0	0	0	0.68	11460.6	0.13	0	0.21
seed-specific gene	Glyma.13G123500	0	0	0	0.05	0	9833.21	0	0	0.01
seed-specific gene	Glyma.06G078700	0.07	1.19	1.27	1.27	7.89	9633.58	0.98	0.14	0.73
seed-specific gene	Glyma.16G071800	0	0.79	0.54	0.31	7.88	9467.17	0.74	1.97	1.3
seed-specific gene	Glyma.05G198000	0	0	0	2.85	0.15	7822.54	2.09	0	0.59
seed-specific gene	Glyma.10G028300	0.49	1.87	3.04	0.68	8.29	7439.51	1.4	1.27	1.65
seed-specific gene	Glyma.19G063400	0.05	0.06	0.23	0.07	8.21	6681.17	0.24	1.95	1.25
seed-specific gene	Glyma.09G158500	0	0.08	0	0.08	0.09	6131.91	0.67	0	1.84
seed-specific gene	Glyma.09G158900	0	0.13	0	0.23	0.13	4535.31	0.11	0	1.47
seed-specific gene	Glyma.13G194400	0	0	0	0.07	8.86	4526.88	1.24	0.08	3.29
seed-specific gene	Glyma.12G213600	0	0	0	0	0.04	4386.64	0.34	0	0.67
seed-specific gene	Glyma.09G158600	0	0	0	0	0.14	3562.1	0.01	0.06	0.55
seed-specific gene	Glyma.13G347600	0	0.02	0	0.02	0.05	3252.81	0.14	0	0.11
seed-specific gene	Glyma.10G193900	0	0	0.06	0	1.12	3126.34	0.22	0.03	0.19
seed-specific gene	Glyma.09G160500	0	0	0	0	0.16	2727.45	0.5	0	0.07
seed-specific gene	Glyma.14G117700	0	0	0	0	0.06	2521.23	0.43	0	0.26
seed-specific gene	Glyma.16G210000	0	0	0	0.01	0.46	2135.8	0.79	0	0.05
seed-specific gene	Glyma.U020300	0.01	0.04	0	0.28	0.45	1713.37	1.26	0.01	0.21
seed-specific gene	Glyma.20G148200	0	0	0	0	0.05	1665.28	0.21	0	0.01
seed-specific gene	Glyma.08G291900	0	0	0	0.02	5.72	1511.55	0.15	0	1.05
seed-specific gene	Glyma.20G196600	0	0	0	0	0.04	1502.7	0.12	0	0
seed-specific gene	Glyma.08G116400	0.07	0.17	0.02	0	0	1470.47	0.13	0.48	0.06
seed-specific gene	Glyma.20G146200	0	0	0	0	0.04	1394.41	0.16	0	0.01
seed-specific gene	Glyma.10G155300	0.2	0	0	0	1.7	1306.02	1.02	0	0.14
seed-specific gene	Glyma.02G145700	0.13	1.16	1.14	0.82	6.25	1269.09	0.2	0.25	0.18
seed-specific gene	Glyma.10G174400	0	0	0	0	1.28	1207.4	0.42	0	0.09
seed-specific gene	Glyma.11G252800	0.04	0	0.18	0.29	0.27	1021.47	1.96	0.06	0.08
seed-specific gene	Glyma.10G278000	0.02	0.15	0.02	0.04	1.39	981.78	0.03	0.03	0.09
seed-specific gene	Glyma.13G223700	0.06	2.46	0.12	0.05	0.85	926.08	1.04	0	0.28
seed-specific gene	Glyma.20G233000	0.03	0.12	0	0.11	0.79	877.61	0.41	0.19	0.41
seed-specific gene	Glyma.09G158800	0	0	0	0	0.03	864.46	0.19	0	0.22
seed-specific gene	Glyma.14G117600	0	0	0	0	0.03	864.32	0.19	0	0.22
seed-specific gene	Glyma.02G167700	0	0	0	0	0.09	835.34	0.94	0.03	1.31
seed-specific gene	Glyma.08G346600	0.07	0.18	1.09	0.84	0.04	751.59	2.19	0.4	2.01
seed-specific gene	Glyma.18G157800	0	0.29	0	0.07	0	735	1.58	0.23	2.73
seed-specific gene	Glyma.03G239700	1.43	0	0.01	0.52	0	656.87	0.03	0.08	0.03
seed-specific gene	Glyma.13G170900	0	0.03	0	0	0	645.88	0	0	0
seed-specific gene	Glyma.17G140100	0.03	8.1	0.24	0.44	9.44	586.51	1.48	3.56	3.77
seed-specific gene	Glyma.04G009900	0.04	0.04	0.07	0.32	3.12	542.93	5.93	0.02	1.1
seed-specific gene	Glyma.10G246500	0	0.02	0.01	0	0.13	533.64	1.92	0.01	1.11
seed-specific gene	Glyma.18G242100	0.03	0.04	0.03	0.07	1.75	512.43	0.03	0.04	0.09
seed-specific gene	Glyma.06G121600	0	0	0	0.09	5.47	495.07	0	0	0
seed-specific gene	Glyma.09G158700	0	0	0	0	0	479.4	0.01	0	0.02
seed-specific gene	Glyma.19G164900	0	0	0	0.01	0	443.97	0	0	0
seed-specific gene	Glyma.09G083000	0	0	0	0.14	7.36	424.82	0.21	0	0.23
seed-specific gene	Glyma.01G227900	0.03	0.42	0.03	0.39	1.61	421.71	1.08	1.08	2.02
seed-specific gene	Glyma.05G146000	0	0.03	0.22	0.01	0.62	416.36	0.03	0.03	0.15
seed-specific gene	Glyma.16G144100	0.39	1.9	0.56	2.55	0.76	397.05	0.67	0.33	0.75
seed-specific gene	Glyma.15G142900	0.11	0.19	0.43	0.4	0.95	392.82	0.47	0	1.11
seed-specific gene	Glyma.11G015100	0	0.09	0.01	0.02	0.91	388.85	0.06	0	0.07
seed-specific gene	Glyma.09G250400	1.43	0.67	0.95	1.53	3.73	376.63	2.05	0.55	1.05
seed-specific gene	Glyma.02G111100	0.29	0.34	1.07	2.53	6.37	318.67	5.23	2.26	5.59
seed-specific gene	Glyma.06G303000	0	0.29	0.19	0.33	6.87	313.48	1.54	4.71	6
seed-specific gene	Glyma.18G132100	0	0.17	0	0.45	0.96	301.47	0.08	0	0.1
seed-specific gene	Glyma.04G024400	0.24	0.51	0	1.81	6.26	299.6	0.07	0.08	0.17
seed-specific gene	Glyma.01G177000	0.01	0.01	0.01	0	0.01	290.03	0.14	0	0.01
seed-specific gene	Glyma.08G088000	0	0	0.02	0.15	3.14	282.53	0.64	0.06	0.06
seed-specific gene	Glyma.07G185200	0.36	0	9.13	0.28	0.24	268.07	0	2.05	1.03
seed-specific gene	Glyma.07G081700	0.01	0.51	1.32	0.16	4.83	257.02	0.02	0.12	0
seed-specific gene	Glyma.05G057600	0	0.31	0	0.11	1.91	250.53	0.19	0	0.37
seed-specific gene	Glyma.11G253300	0	0	0	0	0	243.65	3.17	0	2.94
seed-specific gene	Glyma.20G242600	0	0.05	0	0	8.83	228.23	0	0	0
seed-specific gene	Glyma.11G065800	0	0.03	0.04	0.04	0.13	224.64	0.1	0.01	0.02
seed-specific gene	Glyma.18G203500	0	0.13	0.05	0.02	0.74	221.84	1.09	0.11	0.29
seed-specific gene	Glyma.15G217500	2.71	6.06	2.61	2.57	9.31	215.57	2.33	4.05	5.6
seed-specific gene	Glyma.09G037800	0.19	0.16	0.05	0.28	2.61	208.49	0.05	0	0.07
seed-specific gene	Glyma.15G050800	0	0.02	0.03	2.37	6.63	206.39	0.36	3.6	3.23
seed-specific gene	Glyma.01G172800	0	0	0	0.07	1.81	202.68	0	0.02	0
seed-specific gene	Glyma.17G122000	0.06	0.4	0.23	0.94	1.15	191.09	1.19	0.06	0.94
seed-specific gene	Glyma.16G090800	0	0	0	0.12	6.86	188.73	0	0	0
seed-specific gene	Glyma.06G019000	0.02	0.14	0.09	0.06	0.42	181.76	0.18	0	0.44
seed-specific gene	Glyma.05G199300	0.15	0	0.21	0.18	0.24	162.1	3.02	0.24	3.81
seed-specific gene	Glyma.U018200	0.04	0	0.2	0.12	2.94	158.94	0.18	0	0.05
seed-specific gene	Glyma.06G297800	0	0.23	0.68	1.38	5.93	156.27	3.04	6.69	9.54
seed-specific gene	Glyma.04G186000	0.01	0.01	0.51	0.01	0.14	150.06	0	0.4	0.05
seed-specific gene	Glyma.12G205700	0.44	1.34	0.98	2.75	6.24	140.34	1.92	0.8	3.2
seed-specific gene	Glyma.07G258200	0.1	0.02	0	0.02	0.05	140.04	1.55	0.1	0.04
seed-specific gene	Glyma.15G002200	1.59	0.5	2.18	0.12	7.04	138.64	0.12	1.35	0.42
seed-specific gene	Glyma.06G209900	0	0.23	1.87	1.99	0.21	138.58	0.06	0	0.19
seed-specific gene	Glyma.02G061800	0	0	0	0	0	136.96	0	2.6	1.06
seed-specific gene	Glyma.05G013800	0.1	0.51	0.59	0.32	0.87	133.53	0.78	0.3	0.32
seed-specific gene	Glyma.08G357600	0.01	0	0	0.08	6.85	131.35	0.07	0	0.06
seed-specific gene	Glyma.06G121900	0	0	0	0	2.05	127.54	0	0.06	0
seed-specific gene	Glyma.11G067900	0.03	0	0	1.11	0.18	123.79	3.73	0	1.19
seed-specific gene	Glyma.07G060500	0.78	0.66	0.84	0.41	2.29	121.08	0.76	0.56	0.62
seed-specific gene	Glyma.10G064300	0.03	0.02	0	0.01	2.53	118.5	0	0	0
seed-specific gene	Glyma.04G241500	0.33	0	0	0	2.83	118.12	0	0	0
seed-specific gene	Glyma.06G180000	0.01	0.11	0.51	0.07	1.09	116.53	0.04	0.07	0.41
seed-specific gene	Glyma.13G365800	0	0.4	0.24	0.07	1.51	115.51	1.05	0.03	1.86
seed-specific gene	Glyma.11G252900	9.34	5.08	1.68	1.95	3.59	115.38	1.26	0.41	0.75
seed-specific gene	Glyma.03G213300	0.65	1.45	0.55	4.17	2.2	113.96	3.22	0.28	1.34
seed-specific gene	Glyma.18G218500	0	0.06	0.12	0.21	5.28	113	0	7.29	0.88
seed-specific gene	Glyma.01G056100	5.99	1.24	0.26	3.63	9.98	110.89	6.98	1.22	1.35
seed-specific gene	Glyma.17G223300	0	0.18	0.28	0.03	3.74	109.39	0.98	0	0.17
seed-specific gene	Glyma.04G110000	0	0.03	0	0.05	2.82	106.04	0.08	0	0.01
seed-specific gene	Glyma.13G120600	0.43	0.04	0.08	0.08	0.43	105.03	1.6	0.04	0.11
seed-specific gene	Glyma.06G157000	0	0.02	0.04	0.12	2.92	102.95	1.65	0.02	0.44
root-specific gene	Glyma.09G193500	0	0	0	0	0	0	1394.33	6.81	7.74
root-specific gene	Glyma.15G223800	0	0.02	0	0	0	0	979.67	8.52	7.06
root-specific gene	Glyma.02G149100	0	0.04	0.16	0.08	0.02	0	961.59	8.99	8.46
root-specific gene	Glyma.10G024600	0	0.01	0.04	0	0	0	881.53	9.74	9.66
root-specific gene	Glyma.09G006000	0	0	0	0	0	0	757.04	3.26	5.48
root-specific gene	Glyma.13G186100	0	0	0	0	0	0	686.55	5.63	3.96
root-specific gene	Glyma.06G319200	0	0.48	0.53	0	0	0	594.96	6.55	9.1
root-specific gene	Glyma.10G150600	0.03	0	0	0.11	0	0	478.84	2	2.48
root-specific gene	Glyma.01G146000	0	0	0	0.02	0	0	465.99	2.77	2.92
root-specific gene	Glyma.12G027200	0	3.07	0.14	0.5	0	0.02	460.68	7.05	6.21
root-specific gene	Glyma.15G020700	0	0.44	0.41	0.09	0.04	0.05	355.89	3.33	6.47
root-specific gene	Glyma.17G133100	0	0	0.01	0	0.03	0	312.28	2.62	2.84
root-specific gene	Glyma.11G027600	0	0	0	0	0	0	287.72	2.25	3.1
root-specific gene	Glyma.07G226000	0	0.02	0.12	1.47	0.02	0	271.89	1.98	3.44
root-specific gene	Glyma.11G101300	0.04	1.86	0.18	0.55	0.3	0.44	225.68	3.11	3.65
root-specific gene	Glyma.11G056900	0	0	0	0.02	0.03	0	219.81	2.08	5.15
root-specific gene	Glyma.12G053900	0.02	0.02	0.03	3.27	0.07	0.02	198.22	8.45	3.24
root-specific gene	Glyma.15G264400	0	0	0	0	0	0	196.4	1.49	1.84
root-specific gene	Glyma.17G081300	0.26	0.07	0.74	0.27	1.93	0.1	192.05	3.59	1.83
root-specific gene	Glyma.07G103900	3.57	0	0.03	0.28	0.04	0	180.65	4.49	4.34
root-specific gene	Glyma.05G157400	0.03	0.7	0	0.1	0.04	0.56	178.49	2.1	1.98
root-specific gene	Glyma.17G113000	0.26	0.02	0.27	2.97	0	0	176.85	6.58	4.08
root-specific gene	Glyma.15G110500	0.13	0	0	1.63	0.08	0	169.41	1.79	0.92
root-specific gene	Glyma.05G124800	0.55	0	0	0.01	0	0	165.58	9.23	7.27
root-specific gene	Glyma.06G314100	0.05	0.01	0.68	1.72	0.01	0	160.17	1.27	1.99
root-specific gene	Glyma.08G351800	0.39	0.22	0.55	1.05	0.98	1.11	147.2	3.25	4.28
root-specific gene	Glyma.10G152000	2.32	2.5	2.73	1.01	1.99	1.16	145.25	7.16	8.68
root-specific gene	Glyma.11G046400	5.65	0	0.26	0.18	0	0	135.24	5.42	5.35
root-specific gene	Glyma.13G167700	0.3	0.02	0.23	0.48	0.01	0.13	124.05	2.54	5.72
root-specific gene	Glyma.09G073400	0.03	1.57	1.81	0.41	0.02	0.12	121.36	7.18	4.51
root-specific gene	Glyma.07G243800	0	0	0	0	0	0	117.33	1.17	1
root-specific gene	Glyma.05G010800	3.74	5.7	7.95	4.18	2.99	2.23	112.59	2.41	3.38
root-specific gene	Glyma.09G269500	7.76	0.06	0.15	0.63	0.1	0.18	110.37	7.93	5.51
root-specific gene	Glyma.08G351900	1.61	4.14	1.97	5.31	6.78	0.2	105.8	9.55	6.18
root-specific gene	Glyma.10G111700	2.57	9.33	1.4	6.99	1.35	1.15	105.33	5.83	4.56
root-specific gene	Glyma.02G241800	0.57	1.11	0.4	0.54	0.44	0.17	101.71	2.7	3.06
root-specific gene	Glyma.06G171100	1.05	1.92	1.22	3.58	0.17	0.05	100.92	3.91	2.45
root-specific gene	Glyma.16G199900	5.47	2.28	8.69	8.49	4.25	0.25	100.84	7.76	7.39
root-specific gene	Glyma.05G123000	0.61	1.52	0.39	0.62	0.76	0	100.58	9.28	7.1
root-specific gene	Glyma.17G219200	0.51	1.59	1.05	1.55	1.02	0.18	100.42	5.66	2.62
nodules-specific gene	Glyma.02G265300	0	0	0	0	0	0	0	130.69	4.66
nodules-specific gene	Glyma.08G162400	0	0	0	0	0	0	2.87	112.47	0.33
