# Supplementary material for: Genome-Wide Tissue-Specific Genes Identification for Novel Tissue-Specific Promoters Discovery in Soybean
Source: Genes (Basel). 2023 May 25;14(6):1150. doi: 10.3390/genes14061150 (PMC10298445; doi:10.3390/genes14061150)
Supplement: Supplementary file 1 [file genes-14-01150-s001.zip › Table S3. The gene ontology (GO) Enrichment analysis of 288 different tissue-specific genes.xlsx]

## Sheet: Sheet1
Supplementary file S3. The gene ontology (GO) enrichment analysis of 288 different tissue-specific genes
Classification	Enriched Terms	Terms ID	p-Value	Genes number
Biological Process	negative regulation of catalytic activity	GO:0043086	8.70271e-35	39
Biological Process	negative regulation of molecular function	GO:0044092	8.70271e-35	39
Biological Process	negative regulation of metabolic process	GO:0009892	4.09848e-31	39
Biological Process	negative regulation of biological process	GO:0048519	3.94615e-30	39
Biological Process	regulation of catalytic activity	GO:0050790	5.28025e-25	39
Biological Process	regulation of molecular function	GO:0065009	6.91045e-25	39
Biological Process	cell wall modification	GO:0042545	6.99261e-17	19
Biological Process	external encapsulating structure organization	GO:0045229	1.61273e-16	21
Biological Process	cell wall organization	GO:0071555	1.61273e-16	21
Biological Process	cell wall organization or biogenesis	GO:0071554	6.32994e-15	23
Biological Process	regulation of metabolic process	GO:0019222	1.66021e-08	53
Biological Process	negative regulation of peptidase activity	GO:0010466	6.02642e-06	10
Biological Process	negative regulation of endopeptidase activity	GO:0010951	6.02642e-06	10
Biological Process	negative regulation of hydrolase activity	GO:0051346	6.02642e-06	10
Biological Process	regulation of peptidase activity	GO:0052547	6.30675e-06	10
Biological Process	regulation of endopeptidase activity	GO:0052548	6.30675e-06	10
Biological Process	negative regulation of proteolysis	GO:0045861	1.53135e-05	10
Biological Process	regulation of proteolysis	GO:0030162	2.71215e-05	10
Biological Process	negative regulation of protein metabolic process	GO:0051248	6.43677e-05	10
Biological Process	regulation of biological process	GO:0050789	0.000149245	56
Biological Process	negative regulation of cellular metabolic process	GO:0031324	0.000642071	10
Biological Process	biological regulation	GO:0065007	0.001259	56
Biological Process	negative regulation of cellular process	GO:0048523	0.001394	10
Biological Process	negative regulation of macromolecule metabolic process	GO:0010605	0.002524	10
Biological Process	cellular component organization or biogenesis	GO:0071840	0.004782	27
Biological Process	cellular component organization	GO:0016043	0.006075	25
Biological Process	regulation of hydrolase activity	GO:0051336	0.019709	10
Biological Process	regulation of protein metabolic process	GO:0051246	0.026792	10
Cellular Component	cell wall	GO:0005618	5.26364e-16	21
Cellular Component	external encapsulating structure	GO:0030312	8.47792e-16	21
Cellular Component	lipid droplet	GO:0005811	3.24116e-13	9
Cellular Component	monolayer-surrounded lipid storage body	GO:0012511	3.24116e-13	9
Cellular Component	cell periphery	GO:0071944	3.03339e-12	23
Cellular Component	extracellular region	GO:0005576	1.28992e-06	14
Cellular Component	extracellular matrix	GO:0031012	0.028005	4
Molecular Function	enzyme inhibitor activity	GO:0004857	1.67203e-38	39
Molecular Function	enzyme regulator activity	GO:0030234	4.02586e-32	39
Molecular Function	molecular function regulator activity	GO:0098772	4.29308e-30	39
Molecular Function	enzyme binding	GO:0019899	1.6588e-29	39
Molecular Function	pectinesterase activity	GO:0030599	1.7162e-23	23
Molecular Function	carboxylic ester hydrolase activity	GO:0052689	2.65227e-20	23
Molecular Function	serine-type endopeptidase inhibitor activity	GO:0004867	2.56624e-10	9
Molecular Function	nutrient reservoir activity	GO:0045735	1.55006e-08	11
Molecular Function	hydrolase activity	GO:0016787	9.47367e-08	63
Molecular Function	pectate lyase activity	GO:0030570	4.96159e-07	5
Molecular Function	protease binding	GO:0002020	6.96318e-07	10
Molecular Function	endopeptidase inhibitor activity	GO:0004866	6.96318e-07	10
Molecular Function	peptidase inhibitor activity	GO:0030414	6.96318e-07	10
Molecular Function	peptidase regulator activity	GO:0061134	6.96318e-07	10
Molecular Function	endopeptidase regulator activity	GO:0061135	6.96318e-07	10
Molecular Function	carbon-oxygen lyase activity, acting on polysaccharides	GO:0016837	7.39389e-07	5
Molecular Function	hydrolase activity, acting on ester bonds	GO:0016788	5.01918e-06	26
Molecular Function	endopeptidase activity	GO:0004175	4.42423e-05	18
Molecular Function	catalytic activity	GO:0003824	9.08692e-05	119
Molecular Function	peptidase activity	GO:0008233	0.000493024	21
Molecular Function	serine-type endopeptidase activity	GO:0004252	0.001029	10
Molecular Function	oxidoreductase activity	GO:0016491	0.009346	36
Molecular Function	serine-type peptidase activity	GO:0008236	0.045639	10
Molecular Function	serine hydrolase activity	GO:0017171	0.045639	10
